# Supplementary material for: Gestational stress decreases postpartum mitochondrial respiration in the prefrontal cortex of female rats
Source: Neurobiol Stress. 2023 Aug 14;26:100563. doi: 10.1016/j.ynstr.2023.100563 (PMC10466928; doi:10.1016/j.ynstr.2023.100563)
Supplement: Multimedia component 1 [file mmc1.xlsx]

## Sheet: Supplementary Table 1
	Figure #	Statistical Test	Source of Variation	Effect size F (DFn, DFd)	P-value	Multiple Comparisons
						Statistical Test	Adjusted p-value
Weight	2A	2 way ANOVA	Interaction	F (1, 34) = 0.5890	P=0.4481	Šídák's multiple comparisons test	Nonstressed - Stressed
			Parity	F (1, 34) = 476.5	P<0.0001		Nulliparous	0.2033
			Stress	F (1, 34) = 8.489	P=0.0063		Primiparous	0.0417
Sucrose pref day 3	2B	2 way ANOVA	Interaction	F (1, 19) = 2.882	P=0.1059	Šídák's multiple comparisons test	Nonstressed - Stressed
			Parity	F (1, 19) = 10.72	P=0.0040		Nulliparous	0.9944
			Stress	F (1, 19) = 3.368	P=0.0822		Primiparous	0.0379
	Figure #	Statistical Test	Group	t, df	P-value
1% sucrose preference (significantly different from 50% preference	2B	One sample t-test (comparing to 50% hypothetical indifference point)	C	t=27.93, df=4	<0.0001	No Multiple Comparisons
			S	t=8.946, df=5	0.0003
			P	t=22.14, df=5	<0.0001
			P+S	t=3.328, df=5	0.0208
	Figure #	Statistical Test	Source of Variation	Effect size F (DFn, DFd)	P-value	Multiple Comparisons
						Statistical Test	Adjusted p-value
EPM % time in OA	2C	2 way ANOVA	Interaction	F (1, 35) = 0.3053	P=0.5841	No Multiple Comparisons
			Parity	F (1, 35) = 0.4763	P=0.4946
			Stress	F (1, 35) = 0.0005537	P=0.9814
	Figure #	Statistical Test		t, df	P-value
Maternal care nursing	2D	Unpaired two-tailed t-test		t=2.852, df=16	0.0115	No Multiple Comparisons
Maternal care licking/grooming	2E	Unpaired two-tailed t-test		t=2.986, df=16	0.0087
	Figure #	Statistical Test	Source of Variation	Effect size F (DFn, DFd)	P-value	Multiple Comparisons
						Statistical Test	Adjusted p-value
FST latency to immobility	2F	2 way ANOVA	Interaction	F (1, 33) = 1.330	P=0.2571	Šídák's multiple comparisons test	Nonstressed - Stressed
			Parity	F (1, 33) = 0.03238	P=0.8583		Nulliparous	0.0001
			Stress	F (1, 33) = 27.17	P<0.0001		Primiparous	0.0155
Mito respiration in PFC	3A (Complex I)	2 way ANOVA	Interaction	F (1, 34) = 6.649	P=0.0144	Šídák's multiple comparisons test	Nonstressed - Stressed
			Parity	F (1, 34) = 2.178	P=0.1492		Nulliparous	0.9978
			Stress	F (1, 34) = 6.255	P=0.0174		Primiparous	0.0041
	3A (Complex I+II)	2 way ANOVA	Interaction	F (1, 34) = 6.503	P=0.0154	Šídák's multiple comparisons test	Nonstressed - Stressed
			Parity	F (1, 34) = 1.682	P=0.2034		Nulliparous	0.9188
			Stress	F (1, 34) = 9.168	P=0.0047		Primiparous	0.0017
	3A (ETS)	2 way ANOVA	Interaction	F (1, 34) = 5.899	P=0.0206	Šídák's multiple comparisons test	Nonstressed - Stressed
			Parity	F (1, 34) = 2.237	P=0.1439		Nulliparous	0.9257
			Stress	F (1, 34) = 8.323	P=0.0067		Primiparous	0.0027
	3B (CIIETS)	2 way ANOVA	Interaction	F (1, 34) = 3.708	P=0.0625	Šídák's multiple comparisons test	Nonstressed - Stressed
			Parity	F (1, 34) = 1.640	P=0.2090		Nulliparous	0.9795
			Stress	F (1, 34) = 4.672	P=0.0378		Primiparous	0.0221
CI+CII/ETS-linked capacity in PFC	3C	2 way ANOVA	Interaction	F (1, 34) = 0.2416	P=0.6262	No Multiple Comparisons
			Parity	F (1, 34) = 0.1271	P=0.7237
			Stress	F (1, 34) = 0.2336	P=0.6319
Mito respiration in NAc	3D (Complex I)	2 way ANOVA	Interaction	F (1, 36) = 0.06728	P=0.7968	No Multiple Comparisons
			Parity	F (1, 36) = 0.006691	P=0.9353
			Stress	F (1, 36) = 0.4140	P=0.5240
	3D (Complex I + II)	2 way ANOVA	Interaction	F (1, 36) = 0.04530	P=0.8327	No Multiple Comparisons
			Parity	F (1, 36) = 0.07063	P=0.7919
			Stress	F (1, 36) = 0.6349	P=0.4308
	3D (ETS)	2 way ANOVA	Interaction	F (1, 36) = 0.07420	P=0.7869	No Multiple Comparisons
			Parity	F (1, 36) = 0.02062	P=0.8866
			Stress	F (1, 36) = 0.8036	P=0.3760
Complex I protein PFC	4B	2 way ANOVA	Interaction	F (1, 34) = 8.741	P=0.0056	Šídák's multiple comparisons test	Nonstressed - Stressed
			Parity	F (1, 34) = 0.09381	P=0.7613		Nulliparous	0.4118
			Stress	F (1, 34) = 1.777	P=0.1914		Primiparous	0.0135
Complex II protein PFC	4C	2 way ANOVA	Interaction	F (1, 34) = 1.906	P=0.1764	Šídák's multiple comparisons test	Nonstressed - Stressed
			Parity	F (1, 34) = 0.8231	P=0.3707		Nulliparous	0.4118
			Stress	F (1, 34) = 0.1268	P=0.7239		Primiparous	0.0135
Complex III protein PFC	4D	2 way ANOVA	Interaction	F (1, 34) = 0.8882	P=0.3526	Šídák's multiple comparisons test	Nonstressed - Stressed
			Parity	F (1, 34) = 0.8878	P=0.3527		Nulliparous	0.4118
			Stress	F (1, 34) = 0.6035	P=0.4426		Primiparous	0.0135
Complex IV protein PFC	4E	2 way ANOVA	Interaction	F (1, 34) = 2.050	P=0.1613	Šídák's multiple comparisons test	Nonstressed - Stressed
			Parity	F (1, 34) = 1.266	P=0.2685		Nulliparous	0.4118
			Stress	F (1, 34) = 0.9753	P=0.3304		Primiparous	0.0135
Complex V protein PFC	4F	2 way ANOVA	Interaction	F (1, 34) = 0.8478	P=0.3637	Šídák's multiple comparisons test	Nonstressed - Stressed
			Parity	F (1, 34) = 0.8717	P=0.3571		Nulliparous	0.4118
			Stress	F (1, 34) = 0.06909	P=0.7943		Primiparous	0.0135
4HNE protein PFC	4H	2 way ANOVA	Interaction	F (1, 33) = 0.7853	P=0.3819	Šídák's multiple comparisons test	Nonstressed - Stressed
			Parity	F (1, 33) = 1.614	P=0.2128		Nulliparous	0.4118
			Stress	F (1, 33) = 1.196	P=0.2821		Primiparous	0.0135
TNF-a PFC	5A	2 way ANOVA	Interaction	F (1, 34) = 0.03122	P=0.8608	Šídák's multiple comparisons test	Nonstressed - Stressed
			Parity	F (1, 34) = 0.2071	P=0.6520		Nulliparous	0.1976
			Stress	F (1, 34) = 4.226	P=0.0475		Primiparous	0.3838
TNF-a plasma	5C	2 way ANOVA	Interaction	F (1, 33) = 1.813	P=0.1873	Šídák's multiple comparisons test	Nonstressed - Stressed
			Parity	F (1, 33) = 6.549	P=0.0153		Nulliparous	0.4066
			Stress	F (1, 33) = 0.06609	P=0.7987		Primiparous	0.7255
