# Supplementary material for: Gestational stress decreases postpartum mitochondrial respiration in the prefrontal cortex of female rats
Source: Neurobiol Stress. 2023 Aug 14;26:100563. doi: 10.1016/j.ynstr.2023.100563 (PMC10466928; doi:10.1016/j.ynstr.2023.100563)
Supplement: Multimedia component 2 [file mmc2.xlsx]

## Sheet: Supplementary Table 2
	Figure #	Statistical Test	Source of Variation	Effect size F (DFn, DFd)	P-value	Multiple Comparisons
						Statistical Test	Adjusted p-value
Water baseline	Supp 2A	2 way ANOVA	Interaction	F (1, 29) = 1.516	P=0.2282	Šídák's multiple comparisons test	Nonstressed - Stressed
			Parity	F (1, 29) = 15.53	P=0.0005		Nulliparous	0.5686
			Stress	F (1, 29) = 0.004641	P=0.9462		Primiparous	0.6658
0.25% sucrose preference	Supp 2B	2 way ANOVA	Interaction	F (1, 19) = 3.324	P=0.0840	No Multiple Comparisons
			Parity	F (1, 19) = 3.862	P=0.0642
			Stress	F (1, 19) = 0.1648	P=0.6893
	Figure #	Statistical Test	Group	t, df	P-value
0.25% sucrose preference (not significantly different from 50% preference	Supp 2B	One sample t-test (comparing to 50% hypothetical indifference point)	C	t=1.303, df=4	0.2625	No Multiple Comparisons
			S	t=2.333, df=5	0.0669
			P	t=1.613, df=5	0.1677
			P+S	t=1.365, df=5	0.2305
	Figure #	Statistical Test	Source of Variation	Effect size F (DFn, DFd)	P-value	Multiple Comparisons
						Statistical Test	Adjusted p-value
1% sucrose, total fluid intake (sucrose + water)	Supp 2C	2 way ANOVA	Interaction	F (1, 19) = 0.3717	P=0.5493	No Multiple Comparisons
			Parity	F (1, 19) = 1.288	P=0.2705
			Stress	F (1, 19) = 0.05236	P=0.8214
EPM open arm entries	Supp 3A	2 way ANOVA	Interaction	F (1, 35) = 2.712	P=0.1085	No Multiple Comparisons
			Parity	F (1, 35) = 0.5204	P=0.4755
			Stress	F (1, 35) = 1.757	P=0.1936
EPM distance traveled	Supp 3B	2 way ANOVA	Interaction	F (1, 35) = 0.2479	P=0.6217	No Multiple Comparisons
			Parity	F (1, 35) = 0.6646	P=0.4204
			Stress	F (1, 35) = 0.7977	P=0.3779
EPM average velocity	Supp 3C	2 way ANOVA	Interaction	F (1, 35) = 0.2603	P=0.6131	No Multiple Comparisons
			Parity	F (1, 35) = 0.5009	P=0.4838
			Stress	F (1, 35) = 0.8196	P=0.3715
	Figure #	Statistical Test		t, df	P-value
Self-grooming	Supp 4A	Unpaired two-tailed t-test		t=0.4676, df=16	0.6464	No Multiple Comparisons
Eating/drinking	Supp 4B	Unpaired two-tailed t-test		t=0.5314, df=16	0.6024
	Figure #	Statistical Test	Source of Variation	Effect size F (DFn, DFd)	P-value	Multiple Comparisons
						Statistical Test	Adjusted p-value
TOM20 in PFC	Supp 5A	2 way ANOVA	Interaction	F (1, 33) = 1.730	P=0.1975	No Multiple Comparisons
			Parity	F (1, 33) = 0.08937	P=0.7669
			Stress	F (1, 33) = 0.04974	P=0.8249
NAc Complex II respiration	Supp 5B	2 way ANOVA	Interaction	F (1, 36) = 0.1463	P=0.7044	No Multiple Comparisons
			Parity	F (1, 36) = 0.05395	P=0.8176
			Stress	F (1, 36) = 0.2185	P=0.6430
NAc CICII/ETS linked capacity	Supp 5C	2 way ANOVA	Interaction	F (1, 36) = 0.1463	P=0.7044	No Multiple Comparisons
			Parity	F (1, 36) = 0.05395	P=0.8176
			Stress	F (1, 36) = 0.2185	P=0.6430
IL1b PFC	Supp 6A	2 way ANOVA	Interaction	F (1, 32) = 0.05371	P=0.8182	No Multiple Comparisons
			Parity	F (1, 32) = 2.961	P=0.0950
			Stress	F (1, 32) = 0.05247	P=0.8203
IL1a PFC	Supp 6B	2 way ANOVA	Interaction	F (1, 35) = 0.6768	P=0.4162	No Multiple Comparisons
			Parity	F (1, 35) = 0.1233	P=0.7275
			Stress	F (1, 35) = 0.2658	P=0.6094
IL6 PFC	Supp 6C	2 way ANOVA	Interaction	F (1, 25) = 0.1604	P=0.6922	No Multiple Comparisons
			Parity	F (1, 25) = 0.6928	P=0.4131
			Stress	F (1, 25) = 1.719	P=0.2018
IL10 PFC	Supp 6D	2 way ANOVA	Interaction	F (1, 29) = 0.7102	P=0.4063	No Multiple Comparisons
			Parity	F (1, 29) = 0.1832	P=0.6718
			Stress	F (1, 29) = 1.788	P=0.1916
IL1b plasma	Supp 7A	2 way ANOVA	Interaction	F (1, 35) = 0.8624	P=0.3594	Šídák's multiple comparisons test	Nonstressed - Stressed
			Parity	F (1, 35) = 11.26	P=0.0019		Nulliparous	0.3407
			Stress	F (1, 35) = 0.7097	P=0.4053		Primiparous	0.9979
IL6 plasma	Supp 7B	2 way ANOVA	Interaction	F (1, 34) = 1.527	P=0.2250	Šídák's multiple comparisons test	Nonstressed - Stressed
			Parity	F (1, 34) = 9.997	P=0.0033		Nulliparous	0.7044
			Stress	F (1, 34) = 0.05204	P=0.8209		Primiparous	0.5537
Il18 plasma	Supp 7C	2 way ANOVA	Interaction	F (1, 35) = 3.632	P=0.0649	Šídák's multiple comparisons test	Nonstressed - Stressed
			Parity	F (1, 35) = 7.943	P=0.0079		Nulliparous	0.0972
			Stress	F (1, 35) = 0.5997	P=0.4439		Primiparous	0.7049
IFNy plasma	Supp 7D	2 way ANOVA	Interaction	F (1, 34) = 2.933	P=0.0959	Šídák's multiple comparisons test	Nonstressed - Stressed
			Parity	F (1, 34) = 11.33	P=0.0019		Nulliparous	0.7803
			Stress	F (1, 34) = 0.7511	P=0.3922		Primiparous	0.1754
VEGF plasma	Supp 7E	2 way ANOVA	Interaction	F (1, 35) = 0.5525	P=0.4622	Šídák's multiple comparisons test	Nonstressed - Stressed
			Parity	F (1, 35) = 7.403	P=0.0101		Nulliparous	0.5204
			Stress	F (1, 35) = 0.3880	P=0.5374		Primiparous	0.996
